# Supplementary material for: A Systematic Review of Indications and Clinical Outcomes of Electrochemotherapy in Pancreatic Ductal Adenocarcinoma
Source: Cancers (Basel). 2025 Jan 26;17(3):408. doi: 10.3390/cancers17030408 (PMC11816056; doi:10.3390/cancers17030408)
Supplement: Supplementary file 1 [file cancers-17-00408-s001.zip]

Archive with 1 entries (1 files):
- cancers-3418750-supplementary.pdf
